# Supplementary material for: dbOTU3: A new implementation of distribution-based OTU calling
Source: PLoS One. 2017 May 4;12(5):e0176335. doi: 10.1371/journal.pone.0176335 (PMC5417438; doi:10.1371/journal.pone.0176335)
Supplement: S1 File — The dereplicated, trimmed sequences from Mock_nochimeras.fna as described in the Methods in fasta format. (FASTA) [file pone.0176335.s001.fasta]

>seq0
TGCTGCCTCCCGTAGGAGTCTGGGCCGTGTCTCAGTCCCAGTGTGGCTGATCATCCTCTCAGACCAGCTAGGGATCGTCGCCTTGGTGAGCCATTACCTCACCAACTAGCTAATCCCATATGGGTTCATCCGATAGCGCAAGGACCGAAGTTCCCCTGCTTTGCTCCTTAGAGATTATGCGGTATTA
>seq1
TGCTGCCTCCCGTAGGAGTCTGGGCCGTATCTCAGTCCCAATGTGGCCGGTCGCCCTCTCAGGCCGGCTACCCGTCGAAGCCTTGGTGAGCCGTTACCTCACCAACAAGCTGATAGGACGCGACCCCATCCCACGCCGATAGAATCTTTCCCACAATCACATGCGATCATGTGGAACATCCGGCATT
>seq2
TGCTGCCTCCCGTAGGAGTCTGGGCCGTGTCTCAGTCCCAATGTGGCCGTTCAACCTCTCAGTCCGGCTACCAATCGTCGCCTTGGTGGGCCGTTACCTCACCAACTAGCTAATTGGACGCGAGTCCATCCTGAAGCGAATAAATCCTTTTCCCTCAGCCCGATGCCGGGCCGTGGGCTTATGCGGT
>seq3
TGCTGCCTCCCGTAGGAGTCTGGACCGTGTCTCAGTTCCAGTGTGGCTGATCATCCTCTCAGACCAGCTACGGATCGTCGCCTTGGTGGGCCTTTACCCCGCCAACTAGCTAATCCGACGTCGGCTCATCTATCTGCGTGAGGCCTTGCGGTCCCCCACTTTCACCCGTAGGTCGTATGCGGTATTA
>seq4
TGCTGCCTCCCGTAGGAGTTTGGGCCGTGTCTCAGTCCCAATGTGGCCGGTCACCCTCTCAGGTCGGCTACTGATCGTCGCCTTGGTAAGCCATTACCCCACCAACTAGCTAATCAGACGCAGACCCATCGTAAAGCGATAGCTTACAAGTAGAGGCCATCTTTAGTGGAGTTCCCATGCGGAAGTT
>seq5
TGCTGCCTCCCGTAGGAGTTTGGGCCGTGTCTCAGTCCCAATGTGGCCGGTCACCCTCTCAGGTCGGCTACTGATCGTCGCTTTGGTAGGCCGTTACCCCACCAACTGGCTAATCAGACGCGGGTCCATCTCATACCACCGGAGTTTTTCACACCAGGTCATGCGACCCTGTGCGCTTATGCGGTAT
>seq6
TGCTGCCTCCCGTAGGAGTTTGGGCCGTGTCTCAGTCCCAATGTGGCCGGTCACCCTCTCAGGTCGGCTACGTATCATCGCCTAGGTGGGCCGTTACCTCACCTACTAGCTAATACGCCATAAGCTCATCCATCCGTGTTGTATCCCAACTTTAATGATCAAGAGATGCCTCTTCATCACCTATCCG
>seq7
TGCTGCCTCCCGTAGGAGTCTGGGCCGTGTCTCAGTCCCAATCTGGCCGGTCGGTCTCTCAACCCGGCTACCCGTCGTCGGCACGGTGGGCCGTCACCCCGCCGTCTACCTGATGGGCCGCGGAGCCATCCCCTCCCGTCTGGGCTTTGCCCGGCCGGCCATGCGGCCTGCCGGGGTCATCCGGTAT
>seq8
TGCTGCCTCCCGTAGGAGTCTGGGCCGTGTCTCAGTCCCAGTGTGGCCGTTCACCCTCTCAGGCCGGCTACTGATCGTCGCCTTGGTAGGCCTTTACCCCACCAACTAGCTAATCAGACGCGGATCCATCTACTAACGATAGCATCTTCAGAGGCCATCTTTCCTTAATCAGTGATGCCACTAATTA
>seq9
TGCTGCCTCCCGTAGGAGTTTGGGCCGTGTCTCAGTCCCAATGTGGCCGGTCACCCTCTCAGGTCGGCTACTGATCGTCGGCTTGGTAGGCCGTTACCCTACCAACTACCTAATCAGACGCGGGCCCATCTTACACCACCGGAGTTTTTACCCCTCTACCATGCGGTACTGAGGTCTTATGCGGTAT
>seq10
TGCTGCCTCCCGTAGGAGTTTGGACCGTGTCTCAGTTCCAATGTGGGGGACCTTCCTCTCAGAACCCCTATCCATCGTTGACTTGGTGGGCCGTTACCCCGCCAACTATCTAATGGAACGCATCCCCATCGATAACCGAAATTCTTTAATAGTGAAACCATGCGGAAAAACTATACTATCGGGTATT
>seq11
TGCTGCCTCCCGTAGGAGTCTGGGCCGTATCTCAGTCCCAATGTGGCCGGTCGCCCTCTCAGGCCGGCTACCCGTCGAAGCCATGGTGGGCCGTTACCCCGCCATCAAGCTGATAGGACGCGACCCCATCCCATACCGCAAAAGCTTTCCCAGAGGACCATGCGGTCAACTGGAGCATCCGGCATTA
>seq12
TGCTGCCTCCCGTAGGAGTCTGGGCCGTGTCTCAGTCCCAATGTGGCCGGTCGCCCTCTCAGGCCGGCTACTGATCGTCGCCTTGGTGGGCCGTTACCCCGCCAACAAGCTAATCAGACGCGGATCCATCTCACACCACCGGAGTTTTTCACACTGCACCATGCGGTGCTGTGCGCTTATGCGGTAT
>seq13
TGCTGCCTCCCGTAGGAGTTTGGGCCGTGTCTCAGTCCCAATGTGGCCGTTCACCCTCTCAGGCCGGCTACTGATCGTCGCCTTGGTAGGCCGTTACCCCACCAACAAGCTAATCAGACGCGGGTCCATCTTACACCGATAAATCTTTGACAGTTGAGTCATGCGACTCTGCTGTTTTATGCGGTAT
>seq14
TGCTGCCTCCCGTAGGAGTTTGGGCCGTGTCTCAGTCCCAATGTGGCCGGTCACCCTCTCAGGTCGGCTACTGATCGTCGCTTTGGTAGGCCGTTACCCTGCCAACTGGCTAATCAGACGCGGGTCCATCTCATACCACCGGAGTTTTTCACACTGGATCATGCAATCCTGTGCGCTTATGCGGTAT
>seq15
TGCTGCCTCCCGTAGGAGTTTGGGCCGTGTCTCAGTCCCAATGTGGCCGGTCACCCTCTCAGGTCGGCTACTGATCGTTGGCTTGGTAGGCCGTTACCCCACCAACTACCTAATCAGACGCGGGTCCATCTCATACCACCGGAGTTTTTCCCACTGAGCCATGCGGCTCTGTGGTCTTATGCGGTAT
>seq16
TGCTGCCTCCCGTAGGAGTCTGGGCCGTGTCTCAGTCCCAATGTGGCCGGTCACCCTCTCAGGTCGGCTACTGATCGTCGCCTTGGTGGGCCGTTACCTCACCAACCAGCTAATCAGACGCGGGTCCATCTCATACCACCGGAGTTTTTCACACCGTACCATGCGGTACTGTGCGCTTATGCGGTAT
>seq17
TGCTGCCTCCCGTAGGAGTTTGGACCGTGTCTCAGTTCCAATGTGGGGGACCTTCCTCTCAGAACCCCTACTGATCGTCGCCTTGGTGGGCCGTTACCCCGCCAACAAGCTAATCAGACGCATCCCCATCCATCACCGATAAATCTTTAATCTCTTTCAGATGTCTTCTAGAGATATCATTGGGTAT
>seq18
TGCTGCCTCCCGTAGGAGTCTGGACCGTGTCTCAGTTCCAGTGTGGCTGGTCGTCCTCTCAGACCAGCTACTGATCGATGCCTTGGTAGGCTTTTACCCTACCAACTAGCTAATCAGATATCGGCCGCTCCACGAGCATGAGGTCTTGCGATCCCCCACTTTCATCCTTAGATCGTATGCGGTATTA
>seq19
TGCTGCCTCCCGTAGGAGTCTGGGCCGTGTCTCAGTCCCAATGTGGCCGGTCACCCTCTCAGGTCGGCTACTGATCGTCGCCTTGGTGGGCCGTTACCCCACCAACTAGCTAATCAGACGCGGGTCCATCTCATACCACCGGAGTTTTTCACACCGTACCATGCGGTACTGTGCGCTTATGCGGTAT
>seq20
TGCTGCCTCCCGTAGGAGTCTGGGCCGTGTCTCAGTCCCAATGTGGCCGTTCACCCTCTCAGGCCGGCTACTGATCGTCGGCTTGGTAGGCCGTTACCCCACCAACTACCTAATCAGACGCGGGTCCATCTCATACCACCTCAGTTTTTCACACCAGACCATGCGGTCCTGTGCGCTTATGCGGCAT
>seq21
TGCTGCCTCCCGTAGGAGTCTGGGCCGTGTCTCAGTCCCAGTGTGGCCGTTCACCCTCTCAGGCCGGCTACTGATCGTCGCCTTGGTAGGCCTTTACCCCACCAACTAGCTAATCAGACGCGGATCCATCTACTAACGATAGCATTTTCAGAGGCCATCTTTCCTTAATCAGTGATGCCACTAATTA
>seq22
TGCTGCCTCCCGTAGGAGTCTGGGCCGTGTCTCAGTCCCAGTGTGGCGGATCATCCTCTCAGACCCGCTACAGATCGTCGCCTTGGTAGGCCTTTACCCCACCAACTAGCTAATCCGACTTAGGCTCATCTATTAACGCAAGGTCACAAGTGATCCCCTGCTTTCCCCCGTAGGGCGTATGCGGTAT
>seq23
TGCTGCCTCCCGTAGGAGTCTGGACCGTGTCTCAGTTCCAGTGTGACTGATCATCCTCTCAGACCAGTTACGGATCGTCGCCTTGGTGAGCCATTACCTCACCAACTAGCTAATCCGACCTAGGCTCATCTGATAGCGCAAGGCCCGAAGGTCCCCTGCTTTCTCCCGTAGGACGTATGCGGTATTA
>seq24
TGCTGCCTCCCGTAGGAGTCTGGGCCGTGTCTCAGTCCCAATGTGGCCGTTCAACCTCTCAGTCCGGCTACCAATCGTCGCCTTGGTGGGCCGTTACCTCACCAACTAGCTAATTGGACGCGAGTCCATCCTGAAGCGAATAAATCCTTTTCCCTCAATCCGATGCCGGATCGTGGGCTTATGCGGT
>seq25
TGCTGCCTCCCGTAGGAGTTTGGGCCGTGTCTCAGTCCCAATGTGGCCGGTCACCCTCTCAGGTCGGCTACTGATCGTCGCCTTGGTAAGCCGTTACCTTACCAACCAGCTAATCAGACGCGGGTCCATCTCATACCACCGGAGTTTTTACCCCCGCACCATGCGGTGCTGTGGTCTTATGCGGTAT
>seq26
TGCTGCCTCCCGTAGGAGTCTGGGCCGTGTCTCAGTCCCAATGTGGCCGGCCAACCTCTCAGTCCGGCTACTGATCGTCGCCTTGGTGGGCCGTTACCCCGCCAACTAGCTAATCAGACGCGAGGCCATCTCAGAGCGATAAATCTTTGATATAAAAGTCATGCGACTCTTATATATTATCCCGTAT
>seq27
TGCTGCCTCCCGTAGGAGTCTGGGCCGTGTCTCAGTCCCAATGTGGCCGTTCACCCTCTCAGGCCGGCTACTGATCGTCGGCTTGGTAGGCCGTTACCCCACCAACTACCTAATCAGACGCGGGTCCATCTCATACCACCTCAGTTTTTCACACCAGACCATGCGATCCTGTGCGCTTATGCGGCAT
>seq28
TGCTGCCTCCCGTAGGAGTTTGGGCCGTGTCTCAGTCCCAATGTGGCCGGTCACCCTCTCAGGTCGGCTACTGATCGTCGCCTTGGTAGGCCGTTACCCTGCCAACTAGCTAATCAGACGCGGGTCCATCTCACACCACCGGAGTTTTTCACACTGTACCATGCGGTACTGTGCGCTTATGCGGTAT
>seq29
TGCTGCCTCCCGTAGGAGTTTGGGCCGTGTCTCAGTCCCAATGTGGCCGGTCACCCTCTCAGGTCGGCTACTGATCGTCGCTTTGGTAGGCCGTTACCCTGCCAACTGGCTAATCAGACGCGGGTCCATCTCATACCACCGGAGTTTTTCACACCGGATCATGCGATCCTGTGCGCTTATGCGGTAT
>seq30
TGCTGCCTCCCGTAGGAGTCTGGGCCGTGTCTCAGTCCCAATGTGGCCGGCCAACCTCTCAGTCCGGCTACTGATCGTCGCCTTGGTGGGCCGTTACCCCGCCAACTAGCTAATCAGACGCGAGGCCATCTCAGAGCGATAAATCTTTGGCAGCCAGTGTCATGCGACTCAGCTGCATTATGCGGTA
>seq31
TGCTGCCTCCCGTAGGAGTTTGGGCCGTGTCTCAGTCCCAATGTGGCCGGTCACCCTCTCAGGTCGGCTACTGATCGTCGCCTTGGTAAGCCGTTACCTTACCAACTAGCTAATCAGACGCGGGTCCATCTCATACCACCGGAGTTTTTACCCCCGCACCATGCGGTGCTGTGGTCTTATGCGGTAT
>seq32
TGCTGCCTCCCGTAGGAGTTTGGGCCGTGTCTCAGTCCCAATGTGGCCGGTCACCCTCTCAGGTCGGCTACTGATCGTCGCTTTGGTAGGCCGTTACCCCACCAACTGGCTAATCAGACGCGGGTCCATCTCATACCACCGGAGTTTTTCACACCAGGTCATGTGACCCTGTGCGCTTATGCGGTAT
>seq33
TGCTGCCTCCCGTAGGAGTCTGGACCGTGTCTCAGTTCCAATGTGGCCGATCACCCTCTCAGGTCGGCTACGCATCGTTGCCTTGGTAGGCCGTTACCCTGCCAACTAGCTAATCAGACGCATCCCCATCCATCACCGATAAATCTTTAATCTCTTTCAGATGTCTTCTAGAGACGTCATTGGGTAT
>seq34
TGCTGCCTCCCGTAGGAGTCTGGGCCGTGTCTCAGTCCCAGTGTGGCTGATCATCCTCTCAGACCAGCTAGGGATCGTCGCCTAGGTGAGCCATTACCTCACCTACTAGCTAATCCCATATGGGTTCATCCGATAGCGCAAGGACCGAAGTTCCCCTGCTTTGCTCCTGAGAGATTATGCGGTATTA
>seq35
TGCTGCCTCCCGTAGGAGTTTGGGCCGTGTCTCAGTCCCAATGTGGCCGATCACCCTCTCAGGTCGGCTATGTATCATCGCCTTGGTGAGCCTTTACCTCACCAACTAGCTAATACAACGCGGGATCATCTTTGAGTGATGCAATTGCATCTTTCAAACTTAAAACTTGTGTTTAAAGTTTTTATGC
>seq36
TGCTGCCTCCCGTAGGAGTTTGGACCGTGTCTCAGTTCCAATGTGGGGGACCTTCCTCTCAGAACCCCTATCCACCGGGTGGCGGTCGTCCCCGCCTACTACCTAATGGAACGCATCCCCATCGTTTACCAATAAATCTTTAATGGTGCCATCATGCAATCTCACCATACTATCAGGTATTAATCTT
>seq37
TGCTGCCTCCCGTAGGAGTCTGGGCCGTGTCTCAGTCCCAATCTGGCCGGTCGGTCTCTCAACCCGGCTACCCGTCGTCGGCACGGTGGGCCGTCACCCCGCCGTCTACCTGATGGGCCGCGGAGCCATCCCCTCCCGTCTGGGCTTTGCCCGCGGGGCCATGCGGCCCTGCGGGGTCATCCGGTAT
>seq38
TGCTGCCTCCCGTAGGAGTTTGGACCGTGTCTCAGTTCCAATGTGGGGGACCTTCCTCTCAGAACCCCTATCCATCGCAGGCTAGGTGGGCCGTTACCCCGCCTACTACCTAATGGAACGCATCCCCATCGTTTACCAATAAATCTTTAATGGTGCCATCATGCAATCTCACCATACTATCAGGTAT
>seq39
TGCTGCCTCCCGTAGGAGTTTGGGCCGTGTCTCAGTCCCAATGTGGCCGGTCACCCTCTCAGGTCGGCTACTGATCGTCGCTTTGGTAGGCCGTTACCCTGCCAACTGGCTGATCAGACGCGGGTCCGTCTCATACCACCGGAGTTTTTCACACTGGATCATGCAATCCTGTGCGCTTATGCGGTAT
>seq40
TGCTGCCTCCCGTAGGAGTTTGGGCCGTGTCTCAGTCCCAATGTGGCCGGTCACCCTCTCAGGTCGGCTACTGATCGTCGCTTTGGTAGGCCGTTACCCCACCAACTGGCTAATCAGACGCGGGTCCATCTCATACCACCGGAGTTTTTCGCACCAGGTCATGCGACCCTGTGCGCTTATGCGGTAT
>seq41
TGCTGCCTCCCGTAGGAGTTTGGGCCGTGTCTCAGTCCCAATGTGGCCGGTCACCCTCTCAGGTCGGCTACTGATCGTCGCTTTGGTGGGCCGTTACCCCGCCAACTGGCTAATCAGACGCGGATCCATCTCACACCACCGGAGTTTTTCACACCGTACCATGCGGTACTGTGCGCTTATGCGGTAT
>seq42
TGCTGCCTCCGTAGGAGTCTGGACCGTGTCTCAGTTCCAGTGTGGCTGGTCATCCTCTCAGACCAGCTAGGGATCGTCGCCTTGGTGAGCCGTTACCCCACCAACAAGCTAATCAGACGCGGGTCCATCTCACACCACCGGAGTTTTTCACACCGTACCATGCGGTACTGTGCGCTTATGCGGTATT
>seq43
TGCTGCCTCCCGTAGGAGTCTGGGCCGTGTCTCAGTCCCAATGTGGCCGGTCACCCTCTCAGGTCGGCTACCGATCGCGGTCTTGGTGGGCCGTTACCCCGCCAACTAACTAATCGGACGCGGGTCCATCCCAGACCACCGGAGTTTTTCACACCGTGCCATGCGGCACTGTGCGCTTATGCGGTAT
>seq44
TGCTGCCTCCCGTAGGAGTTTGGGCCGTGTCTCAGTCCCAATGTGGCCGGTCACCCTCTCAGGTCGGCTACGTATCATCGCCTAGGTGAGCCGTTACCTCACCTACTAGCTAATACGCCATAAGCTCATCCATCCGTGTTGTATCCCAACTTTAATGATCGAGAGATGCCTCTCTATCACCTATCCG
>seq45
TGCTGCCTCCCGTAGGAGTTTGGGCCGTGTCTCAGTCCCAATGTGGCCGGTCACCCTCTCAGGTCGGCTACTGATCGTCGGCTTGGTGGGCCGTTACCCCACCAACTACCTAATCAGACGCGGGTCCATCTTACACCGCCGGAGTTTTTCACACCAGACCATGCGGCCCTGTGCGCTTATGCGGTAT
>seq46
TGCTGCCTCCCGTAGGAGTTTGGGCCGTGTCTCAGTCCCAATGTGGCCGGTCACCCTCTCAGGTCGGCTACTGATCGTCGCCTTGGTAGGCCGTTACCCTGCCAACTAGCTAATCAGACGCGGGTCCATCTCACACCACCGGAGTTTTTCTACACTGCTTCTATGCGAAGACTGTGCGCTTATTGCG
>seq47
TGCTGCCTCCCGTAGGAGTTTGGGCCGTGTCTCAGTCCCAATGTGGCCGTACACTCTCTCAAGCCGGCTACTGATCGTCGCCTTGGTGAGCTTTTATCTCACCAACTAGCTAATCAGACGCAAGTCCATCTTACACCGATAAATCTTTGGTCTTTCCAGCATGGGCTGATTAGACTTTATAGGGTAT
>seq48
TGCTGCCTCCCGTAGGAGTCTGGGCCGTGTCTCAGTCCCAATGTGGCCGATCACCCTCTCAGGTCGGCTACTCATCGTTGGCTTGGTGAGCCGTTACCTCACCAACTACCTAATAAGACGCAGGTCCGTCTCATGCCACCGGAGTTTTTACCCCTGCACCATGCGGTGCTGTGGTCTTATGCGGGTT
>seq49
TGCTGCCTCCCGTAGGAGTCTGGGCCGTGTCTCAGTCCCAATGTGGCCGTTCAACCTCTCAGTCCGGCTACCGATCGTCGCTTTGGTGGGCCGTTACCCCGCCAACTGGCTAATCGGACGCGAGCCCATCTTTCAGCGGATTGCTCCTTTGGTTGCAGGGGCATGTGCCCCCGCAACATCATGCGGT
>seq50
TGCTGCCTCCCGTAGGAGTTTGGACCGTGTCTCAGTTCCAATGTGGGGGACCTTCCTCTCAGAACCCCTATCCATCGTTGACTAGGTGGGCCGTTACCCCGCCTACTATCTAATGGAACGCATCCCCATCGTCTACCGGAAAATACCTTTAATCATGCGGACATGTGAACTCATGATCCCATCCTGG
>seq51
TGCTGCCTCCCGTAGGAGTCTGGGCTGTGTCTCAGTCCCAGTGTGGCTGATCATCCTCTCAGACCAGCTAGGGATCGTCGCCTTGGTAAGCCGTTACCTTACCAACTAGCTAATCAGACGCGGGTCCATCTCATACCACCGGAGTTTTTTACCCCCGCACCATGCGGTGCTGTGGTCTTATGCGGTA
>seq52
TGCTGCCTCCCGTAGGAGTTTGGGCCGTGTCTCAGTCCCAATGTGGCCGGTCACCCTCTCAGGTCGGCTACTGATCGTCGCCTTGGTAGGCCGTTGCCCTGCCAACTAGCTAATCAGACGCGGGTCCATCTCACACCACCGGAGTTTTTCACACTGTACCATGCGGTACTGTGCGCTTATGCGGTAT
>seq53
TGCTGCCTCCCGTAGGAGTTTGGACCGTGTCTCAGTTCCAATGTGGGGGACCTTCCTCTCAGAACCCCTATCCATCGTAGGTTTGGTGGGCCGTTACCCCGCCAACTGCCTAATGGAACGCATCCCCATCGCTTACCGATAAATCTTTAATCTTAATCTCATGCGTGCTTAAGATACCATCGGGTAT
>seq54
TGCTGCCTCCCGTAGGAGTCTGGACCGTGTCTCAGTTCCAATGTGGCCGTTCATCCTCTCAGACCGGCTACTGATCGTCGCCTTGGTAAGCCGTTACCCCACCAACTAGCTAATCAGACGCAGACCCATCGTAAAGCGATAGCTTACAAGTAGAGGCCATCTTTAGTAGAACTCCCATGCGGAAGTC
>seq55
TGCTGCCTCCCGTAGGAGTTTGGGCCGTGTCTCAGTCCCAATGTGGCCGGTCACCCTCTCAGGTCGGCTACTGATCGTCGGCTTGGTGGGCCGTTACCCCACCAACTACCTAATCAGACGCGGGTCCATCTTACACCGCCGGAGTTTTTCACACCGGACCATGCGGCCCTGTGCGCTTATGCGGTAT
>seq56
TGCTGCCTCCCGTAGGAGTCTGGACCGTGTCTCAGTTCCAATGTGGCCGTTCATCCTCTCAGACCGGCTACTGATCGTCGCCTTGGTAGGCCGTTACCCCACCAACTAGCTAATCAGACGCAGACCCATCGTAAAGCGATAGCTTACAAGTAGAGGCCATCTTTAGTAGAGCTCCCATGCGGAAGTT
>seq57
TGCTGCCTCCCGTAGGAGTCTGGTCCGTGTCTCAGTACCAGTGTGGGGGGTTAACCTCTCAGTCCCCCTATGTATCGTCGCCTTGGTGAGCCGTTACCCCACCAACTAGCTAATACAACGCATGCCCATCTCTAACCATCGGAATTTTCAACCATAAAAGATGCCTTCTATGATATTATGGGGTATT
>seq58
TGCTGCCTCCCGTAGGAGTCTGGGCCGTATCTCAGTCCCAATGTGGCCGGTCGCCCTCTCAGGCCGGCTACCCGTCGTAGGCTCGGTGGGCCGTTACCCCGCCGACTACCTGATAGGACGCGACCCCATCCCATACCGATAAAATCTTTCCCAGACCACCATGCGATGGACTGGAGCATCCGGCATT
>seq59
TGCTGCCTCCCGTAGGAGTCTGGGCCGTGTCTCAGTCCCAATGTGGCCGTTCAACCTCTCAGTCCGGCTACCAATCGTCGCCTTGGTGGGCCGTTACCTCACCAACTAGCTAATTGGACGCGAGTCCATCCTGAAGCGAATAAATCCTTTTCCCTCAATCCAATGCCGGATCGTGGGCTTATGCGGT
>seq60
TGCTGCCTCCCGTAGGAGTTTGGACCGTGTCTCAGTTCCAATGTGGCCGATCACCCTCTCAGGTCGGCTACTGATCGTCGCCTTGGTGAGCCGTTACCTCACCAACTAGCTAATCAGACGCGGGTCCATCCTGTACCGCCGGAGCTTTGATAAGAAAAACATGCGAATTTCTTATGTTATCCCGTAT
>seq61
TGCTGCCTCCCGTAGGAGTCTGGACCGTGTTTCAGTTCCAATGTGGCCGATCACCCCCTCAGGTCGGCTACTGATCGTCGGCTTGGTGGGCCGTTACCTCACCAACTACCTAATCAGACGCGGGTCCATCTCATACCACCGGAGTTTTTCCCACTGAGCCATGCGGCTCTGTGGTCTTATGCGGTAT
>seq62
TGCTGCCTCCCGTAGGAGTTTGGACCGTGTCTCAGTTCCAATGTGGGGGACCTTCCTCTCAGAACCCCTATCCATCGATGTCTTGGTGGGCCGTTACCCCGCCAACAAACTAATGGAACGCATCCCCATCGGTTATCGAAATTCTTTAATAACAAAAAGATGCCTTCTCGTTATACTATCCGGTATT
>seq63
TGCTGCCTCCCGTAGGAGTTTGGGCCGTGTCTCAGTCCCAATGTGGCCGGTCACCCTCTCAGGTCGGCTACTGATCGTCGCCTTGGTAAGCCGTTACCTTACCAACTAGCTAATCAGACGCGGGTCCATCTCACACCACCGGAGTTTTTCACACTGCTTCATGCGAAGCTGTGCGCTTATGCGGTAT
>seq64
TGCTGCCTCCCGTAGGAGTCTGGACCGTGTCTCAGTTCCAATGTGGCCGTTCATCCTCTCAGACCGGCTACTGATCGTCGCCTTGGTAAGCCATTACCCCACCAACTAGCTAATCAGACGCAGACCCATCGTAAAGCGATAGCTTACAAGTAGAGGCCATCTTTAGTGGAGTTCCCATGCGGAAGTT
>seq65
TGCTGCCTCCCGTAGGAGTTTGGACCGTGTCTCAGTTCCAATGTGGGGGACCTTCCTCTCAGAACCCCTATCCATCGTAGGCTAGGTGGGCCGTTACCCCGCCTACTACCTAATGGAACGCATCCCCATCGTACACCGATAAATCTTTAATGATGCTATCATGCAATCTCATCATACCATCAGGTAT
>seq66
TGCTGCCTCCCGTAGGAGTCTGGGCCGTATCTCAGTCCCAATGTGGCCGGTCGCCCTCTCAGGCCGGCTACCCGTCGAAGCCATGGTGGGCCGTTACCCCGCCATCAAGCTGATAGGACGCGACCCCATCCCATACCGATGAATCTTTCCCAGAAGGACATGCATCCAACTGGAGCATCCGGCATTA
>seq67
TGCTGCCTCCCGTAGGAGTTTGGACCGTGTCTCAGTTCCAATGTGGGGGACCTTCCTCTCAGAACCCCTATCCATCGTAGTCTTGGTGGGCCGTTACCCCGCCAACAAACTAATGGAACGCATCCCCATCGATAACCGAAATTCTTTAATAAAAATATCATGCGATATTCGTATGCTATCCGGTATT
>seq68
TGCTGCCTCCCGTAGGAGTCTGGGCCGTGTCTCAGTCCCAATGTGGCCGATCACCCTCTCAGGTCGGCTACGCATCGTCGCCTTGGTGAGCCGTTACCTCACCAACTAGCTAATGCGCCGCGGGCCCATCTCATAGCGGATTGCTCCTTTAATTGCTACTTCATGCGAAGCTACAATCTTATGCGGT
>seq69
TGCTGCCTCCCGTAGGAGTCTGGACCGTGTCTCAGTTCCAATGTGGCCGATCACCCTCTCAGTCCGGCTACCAATCGTCGCCTTGGTGGGCCGTTACCTCACCAACTAGCTAATTGGACGCGAGTCCATCCTGAAGCGAATAAATCCTTTTCCCTCAGCCCGATGCCGGGCCGTGGGCTTATGCGGT
>seq70
TGCTGCCTCCCGTAGGAGTTTGGGCCGTGTCTCAGTCCCAATGTGGCCGATCACCCTCTCAGGTCGGCTACGCATCGTTGCCTTGGTGGGCCGTTACCCCGCCAACTAGCTAATGCGCCGCGGGCCCATCTGTAAGTGGCAGCCGAAGCCGCCTTTCCTTTTTCCTCCATGCGGAGGAAAAAACTAT
>seq71
TGCTGCCTCCCGTAGGAGTTTGGACCGTGTCTCAGTTCCAATGTGGGGGACCTTCCTCTCAGAACCCCTATCCATCGATGTCTTGGTGGGCCGTTACCCCGCCAACAAACTAATGGAACGCATCCCCATCGATTATCGAAATTCTTTAATAACAAGAAGATGCCTTCTCGTTATGCTATCCAGTATT
>seq72
TGCTGCCTCCCGTAGGAGTTTGGACCGTGTCTCAGTTCCAATGTGGGGGACCTTCCTCTCAGAACCCCTATCCATCGCAGGCTAGGTGGGCCGTTACCCCGCCTACTACCTAATGGAACGCATCCCCATCGTTTACCAATAAATCTTTAATGGTGTTATCATGCAATCTCACCATACTATCAGGTAT
>seq73
TGCTGCCTCCCGTAGGAGTCTGGGCCGTGTCTCAGTCCCAGTGTGGCTGATCATCCTCTCAGACCAGCTAGGGATCGTCGCCTGGTGAGCCATTACCTCACCACTAGCTAATCCCATATGGGTTCATCCGATAGCGCAAGGACCGAAGTTCCCCTGCTTTGCTCCTGAGATATGGTATCTTCCTCAG
>seq74
TGCTGCCTCCCGTAGGAGTCTGGACCGTGTCTCAGTTCCAGTGTGGCTGGTCATCCTCTCAGACCAGCTAGGGATCGTCGCCTAGGTGAGCCATTACCTCACCTACTAGCTAATCCCATCTGGGTTCATCTGATGGCATGAGGCCCGAAGGTCCCCCACTTTGGTCTTGCGACGTTATGCGGTATTA
>seq75
TGCTGCCTCCCGTAGGAGTTTGGTCCGTGTCTCAGTACCAATGTGGGGGACCTTCCTCTCAGAACCCCTATCCATCGTCGGTTTGGTGGGCCGTTACCCCGCCAACTGCCTAATGGAACGCATGCCTATCTATCAGCGATGAATCTTTAACAAATAGTCCCATGCGGAACCCCTGTTTTATGGAGTA
>seq76
TGCTGCCTCCCGTAGGAGTCTGGGCCGTGTCTCAGTCCCAATGTGGCCGGTCACCCTCTCAGGTCGGCTACTGATCGTCGGCTTGGTGGGCCGTTACCTCACCAACTACCTAATCAGACGCGGGTCCATCTCATACCACCGGAGTTTTTACCACTGTACCATGCAGTACTGTGGTCTTATGCGGTAT
>seq77
TGCTGCCTCCCGTAGGAGTCTGGGCCGTGTCTCAGTCCCAATGTGGCCGATCACCCTCTCAGGTCGGCTACGCATCGTCGCCTTGGTGAGCCGTTACCTCACCAACTAGCTAATGCGCCGCGGGCCCATCTCATAGCGGATTACTCCTTTAATTGCTACTTCATGCGAAGCTACAATCTTATGCGGT
>seq78
TGCTGCCTCCCGTAGGAGTTTGGGCCGTGTCTCAGTCCCAATGTGGCCGGTCACCCTCTCAGGTCGGCTACGTATCATCGCCTAGGTGAGCCGTTACCTCACCTACTAGCTAATACGCCATAAGCTCATCCATCCGTGTTGTATCCCAACTTTAATGATCGAGAGATGCCTCTTCATCACCTATCCG
>seq79
TGCTGCCTCCCGTAGGAGTTTGGACCGTGTCTCAGTTCCAATGTGGGGGACCTTCCTCTCAGAACCCCTATCCATCGTAGTCTTGGTGGGCCGTTACCCCCCCAACAAACTAATGGAACGCATCCCCATCTCATACCGAATTTCTTTAATATAAAACCCATGCGGGAAATATATGCTATCGGATATT
>seq80
TGCTGCCTCCCGTAGGAGTTTGGGCCGTGTCTCAGTCCCAATGTGGCCGGTCACCCTCTCAGGTCGGCTACTGATCGTCGGCTTGGTAGGCCGTTACCCCACCAACTACCTAATCAGACGCGGGTCCATCTCATACCACCGGAGTTTTTCCCACGGAGCCATGCGGCTCCGTGGTCTTATGCGGTAT
>seq81
TGCTGCCTCCCGTAGGAGTTTGGACCGTGTCTCAGTTCCAATGTGGCCGATCACCCTCTCAGGTCGGCTACTGATCGTCGCCTTGGTGGGCCGTTACCCCGCCAACAAGCTAATCAGGCGCGGGTCCATCCTGCCAAACCGAAAATTCTTTGATAATAAAGTCATGCGACTTCTTATATTATTACTC
>seq82
TGCTGCCTCCCGTAGGAGTCTGGGCCGTGTCTCAGTCCCAATGTGGCCGGTCAACCTCTCAGTCCGGCTACTGATCGTCGCCTAGGTGGGCCGTTACCCCGCCTACTAGCTAATCAGACGCGAGGCCATCTCAGAGCGATAAATCTTTGGCAGTCAGAGCCATGCGACCCAACTGCATCATGCGGTA
>seq83
TGCTGCCTCCCGTAGGAGTCTGGACCGTGTCTCAGTCCCAATGTGGCCGGTCACCCTCTCGGGTCGGCTACTGATCGTCGCCTTGGTAAGCCGTTACCTTACCAACTAGCTAATCAGACGCGGGTCCATCTCACACCACCGGAGTTTTTCACACTGCTTCATGCGAAGCTGTGCGATTATGCGGTAT
>seq84
TGCTGCCTCCCGTAGGAGTTTGGGCCGTGTCTCAGTCCCAATGTGGCCGTTCACCCTCTCAGGCCGGCTACTGATCGTCGCCTTGGTAGGCCGTTACCCCACCAACTAGCTAATCAGACGCGGGTCCATCTCATACCACCGGAGTTTTTCACACTGTGCCATGCAGCACTGTGCGCTTATGCGGTAT
>seq85
TGCTGCCTCCCGTAGGAGTCTGGGCCGTGTCTCAGTCCCAGTGTGGCTGATCATCCTCTCAGACCAGCTAGAGATCGTCGCCTAGGTGAGCCTTTACCTCACCTACTAGCTAATCCCATATGGGTTCATCCGATAGCGCAAGGTCCGAAGAGCCCCTGCTTTGGTCCGTAGACGTCATGCGGTATTA
>seq86
TGCTGCCTCCCGTAGGAGTTTGGACCGTGTCTCAGTTCCAATGTGGCCGATCACCCTCTCAGGTCGGCTACTGATCGTCGCCTTGGTGGGCCGTTACCCCGCCAACAAGCTAATCAGACGCGGGTCCATCCTGTACCGAAAAATCTTTGATATAAAAGTCATGCGACTCTTATATATTATCCCGTAT
>seq87
TGCTGCCTCCCGTAGGAGTTTGGGCCGTGTCTCAGTCCCAATGTGGCCGTCCGCCCTCTCAGGCCGGCTATGCATCGTCGCCTTGGTGGGCCGTTACCTCACCAACTAGCTAATGCACCGCAGGTCCATCCATGTTCATGGCCTTAGCCACTTTAATAGCAGTCAAATGCTTGTCTGCTACCTATCC
>seq88
TGCTGCCTCCCGTAGGAGTCTGGGCCGTATCTCAGTCCCAATGTGGCCGGTCACCCTCTCAGGCCGGCTACCCGTCAAAGCCTTGGTGGGCCGTCACCCCGCCAACAAGCTGATAGGACGCGACCCCATCCCATGCCGCAAAAGCATTTCCCACACCACCATGCGATGGAGCGGAACATCCGGTATT
>seq89
TGCTGCCTCCCGTAGGAGTCTGGACCGTGTCTCAGTTCCAATGTGGCCGATCACCCTCTCAGGTCGGCTACGCATCGTTGCCTTGGTAAGCCGTTACCTTACCAACTAGCTAATGCGCCGCGGGTCCATCTCAAAGCAATAAATCTTTGATAAGAAAATCATGCGATTCTCTTATGTTATGCGGTAT
>seq90
TGCTGCCTCCCGTAGGAGTCTGGGCCGTGTCTCAGTCCCAGTTGGCCGGTCACCCTCTCAGGTCGGCTACTGATCGTCGCTTAGGTAGGCCGTTACCCTGCCAACTGGCTAATCAGACGCGGGTCCATCTCATACCACCGGAGTTTTTCACACCGGATCATGCGATCCTGTGCGCTTATGCGGTATT
>seq91
TGCTGCCTCCCGTAGGAGTCTGGGCCGTGTCTCAGTCCCAGTGTGGCTGATCATCCTCTCAGACCAGCTAGGGATCGTCGCCTAGGTAAGCCATTACCTTACCTACTAGCTAATCCCATATGGGTTCATCCGACAGCGCAAGGCCCGAAGGTCCCCTGCTTTGCTCCTAAGAGATTATGCGGTATTA
>seq92
TGCTGCCTCCCGTAGGAGTCTGGACCGTGTCTCAGTTCCAATGTGGCCGTTCATCCTCTCAGACCGGCTACTGATCGTCGCCTTGGTAAGCCGTTACCCCACCAACTAGCTAATCAGACGCAGACCCATCGTAAAGCGATAGCTTACAAGTAGAGGCCATCTTTAGTGGAGCTCCCATGCGGAAGTT
>seq93
TGCTGCCTCCCGTAGGAGTCTGGGCCGTGTCTCAGTCCCAATGTGGCCGTCCGCCCTCTCAGGCCGGCTACGCATCGTTGCCTTGGTGGGCCGTTGCCCCGCCAACTAGCTAATGCGCCATAGGTCCATCCCTGCGCTATCCCGTGAAGGATATTTGGCATGAGCTCCATGCGGTGCTCATGGCTAT
>seq94
TGCTGCCTCCCGTAGGAGTTTGGACCGTGTCTCAGTTCCAATGTGGGGGACCTTCCTCTCAGAACCCCTATCCATCGAAGGTTTGGTGAGCCGTTACCTCACCAACTGCCTAATGGAACGCATCCCCATCGATAACCGAAATTCTTTAATAGGATTATCATGCGATAATCCTATGCCATCAGGTATT
>seq95
TGCTGCCTCCCGTAGGAGTCTGGGCCGTGTCTCAGTCCCAATGTGGCCGTTCAACCTCTCAGTCCGGCTACTGATCGTCGACTTGGTGAGCCATTACCTCACCAACTATCTAATCAGACGCGAGCCCATCTTACAGCGATATAATCTTTGATAACAAAACCATGCGATTCCGTTATGTTATGCGGTA
>seq96
TGCTGCCTCCCGTAGGAGTCTGGACCGTGTCTCAGTTCCAGTGTGGCTGGTCATCCTCTCAGACCAGCTAGGGATCGTCGCCTAGGTGAGCCGTTACCCCACCTACTAGCTAATCCCATCTGGGCACATCTGATGGCAAGAGGCCCGAAGGTCCCCCTCTTTGGTCTTGCGACGTTATGCGGTATTA
>seq97
TGCTGCCTCCCGTAGGAGTCTGGGCCGTATCTCAGTCCCAATGTGGCCGGTCACCCTCTCAGGCCGGCTACCCGTCAAAGCCTTGGTGGGCCATCACCCCGCCAACAAGCTGATAGGACGCGACCCCATCCCATGCCGCAAAAGCATTCCCCACACCACCATGCGATGGAGCGGAACATCCGGTATT
>seq98
TGCTGCCTCCCGTAGGAGTCTGGGCCGTGTCTCAGTCCCAATGTGGCCGATCACCCTCTCAGGTCGGCTACTCATCGTTGGCTTGGTGGCGTCCTCCACACTACTAAAGCGGTCCGTCTCATGCCACCGGAGTTTTTACCCCTGCACCATGCGGTGCTGTGGTCTTATGCGGGTTTAATCCAAGTTT
>seq99
TGCTGCCTCCCGTAGGAGTTTGGGCCGTGTCTCAGTCCCAATGTGGCCGGTCACCCTCTCAGGTCGGCTACTGATCGTTGGCTTGGTAGGCCGTTACCCCACCAACTACCTAATCAGACGCGGGTCCATCTCATACCACCGGAGTTTTTCCCACTGAGCCATGCGGCTCCGTGGTCTTATGCGGTAT
>seq100
TGCTGCCTCCCGTAGGAGTCTGGGCCGTGTCTCAGTCCCAATCTGGCCGGTCGGTCTCTCAACCCGGCTACCCGTCGTCGGCACGGTGGGCCGTCACCCCGCCGTCTACCTGATGGGCCGCGGAGCCATCCCCCCTCCCGTCGTGGGTCTTTCGGCCCCGGGCCCGGCCATGGCCGGCCTCGGGCCC
>seq101
TGCTGCCTCCCGTAGGAGTCTGGGCCGTATCTCAGTCCCAATGTGGCCGGTCGCCCTCTCAGGCCGGCTACCCGTCGAAGCCATGGTGGGCCGTTACCCCACCATCAAGCTGATAGGACGCGACCCCATCCCATACCGATGAATCTTTCCCAGAAGGACATGCATCCAACTGGAGCATCCGGCATTA
>seq102
TGCTGCCTCCCGTAGGAGTCTGGGCCGTGTCTCAGTCCCAATGTGGCCGGTCGCCCTCTCAGGCCGGCTACTGATCGTCGCCTTGGTGGGCCGTTACCCCGCCAACTAGCTAATCAGACGCGGATCCATCTCACACCACCGGAGTTTTTCACACTGCACCATGCGGTGCTGTGCGCTTATGCGGTAT
>seq103
TGCTGCCTCCCGTAGGAGTCTGGGCCGTGTCTCAGTCCCAATGTGGCCGGTCACCCTCTCAGGTCGGCTACTGATCGTCGCCTTGGTGGGCCGTTACCCCACCAACTAGCTAATCAGACGCGGGTCCATCTCATACCACCGGAGTTTTTCACACCGTACCATGTGGTACTGTGCGCTTATGCGGTAT
>seq104
TGCTGCCTCCCGTAGGAGTCTGGGCCGTATCTCAGTCCCAATGTGGCCGGTCGCCCTCTCAGGCCGGCTACCCGTCGTAGGCTCGGTGGGCCGTTACCCCGCCGACTACCTGATAGGACGCGACCCCATCCCATACCGATGAAATCTTTCCCGACACCCCATGCGAGGAGTCGGAGCATCCGGCATT
>seq105
TGCTGCCTCCCGTAGGAGTTTGGGCCGTGTCTCAGTCCCAATGTGGCCGGTCACCCTCTCAGGTCGGCTACGTATCATCGCCTAGGTGAGCCATTACCTCACCTACTAGCTAATCCCATATGGGTTCATCCGATAGCGCAAGGACCGAAGTTCCCCTGCTTTGCTCCTGAGAGATTATGCGGTATTA
>seq106
TGCTGCCTCCCGTAGGAGTCTGGGCCGTGTCTCAGTCCCAGTGTGGCCGGTCACCCTCTCAGGTCGGCTACGCATCGTCGCCTTGGTGGGCCGTTACCCCGCCAACCAGCTAATGCGCCATAAGTCCATCCTCTACCAGTGCTTTGAGGCACTTTTAATACGGTCACCATGCAGTGTCCGTACCTAT
>seq107
TGCTGCCTCCCGTAGGAGTCTGGACCGTGTCTCAGTTCCAATGTGGCCGATCACCCTCTCAGGTCGGCTACTGATCGTCGCCTTGGTGGGCCGTTACCCCGCCAACAAGCTAATCAGACGCGGGTCCATCCTGTACCGAAAAATCTTTGATAAAAAAATCATGCGATTCTCTTATATTATGCGGTAT
>seq108
TGCTGCCTCCCGTAGGAGTTTGGGCCGTGTCTCAGTCCCAATGTGGCCGTTCACCCTCTCAGGCCGGCTACTGATCGTCGCCTTGGTAGGCCGTTACCCCACCAACTAGCTAATCAGACGCGGGTCCATCTTACACCGATAAATCTTTGACAGTTGAGTCATGCGACTCTGCTGTTTTATGCGGTAT
>seq109
TGCTGCCTCCCGTAGGAGTCTGGACCGTGTCTCAGTTCCAATGTGGCCGTTCATCCTCTCAGACCGGCTACTGATCGTCGCCTTGGTAAGCCATTACCCCACCAACTAGCTAATCAGACGCAGACCCATCGTAAAGCGATAGCTTACAAGTAGAGGCCATCTTTAGTAGAGCTCCCATGCGGAAGTT
>seq110
TGCTGCCTCCCGTAGGAGTCTGGACCGTGTCTCAGTTCCAGTGTGGCTGGTCATCCTCTCAGACCAGCTAGGGATCGTCGCCTTGGTGAGCCGTTACCCCACCAACAAGCTAATCCCATCTGGGCACATCCGATGGCAAGAGGCCCGAAGGTCCCCCTCTTTGGTCTTGCGACGTTATGCGGTATTA
>seq111
TGCTGCCTCCCGTAGGAGTTTGGGCCGTGTCTCAGTCCCAATGTGGCCGGTCACCCTCTCAGGTCGGCTACTGATCGTCGCCTTGGTAGGCCGTTGCCCTGCCAACTAGCTAACCCCATCTGGGCACATCCGATGGCAAGAGGCCCGAAGGTCCCCCTCTTTGGTCTTGCGACGTTATGCGGTATTA
>seq112
TGCTGCCTCCCGTAGGAGTTTGGACCGTGTCTCAGTTCCAATGTGGGGGACCTTCCTCTCAGAACCCCTATCCATCGAAGGTTTGGTGAGCCGTTACCTCACCAACTGCCTAATGGAACGCATCCCCATCGATAACCGAAATTCTTTAATAGGATCATCATGCGACAATCCTATGCCATCCGGTATT
>seq113
TGCTGCCTCCCGTAGGAGTTTGGACCGTGTCTCAGTTCCAATGTGGGGGACCTTCCTCTCAGAACCCCTATCCATCGTGGTCTTGGTGGGCCGTTACCCCGCCAACAAACTAATGGAACGCATCCCCATCGATAACCGAAATTCTTTAATATTCTCACCATGCGGAGAAAATATACCATCGGATATT
>seq114
TGCTGCCTCCCGTAGGAGTCTGGACCGTGTCTCAGTTCCAGTGTGGCCGATCACCCTCTCAGGTCGGCTACGTATCGTTGCCTTGGTAAGCCGTTACCTTACCAACTAGCTAATACGGCGCGGATCCATCTATAAGTGACAGCAAAGCCGCCTTTCACTATTGAACCATGCGGTTCAATATGTTATC
>seq115
TGCTGCCTCCCGTAGGAGTCTGGGCCGTGTCTCAGTCCCAGTGTGGCCGGTCACCCTCTCAGGTCGGCTACGCATCGTCGCCTTGGTGGGCCGTTACCCCGCCAACAAGCTAATCAGACGCATCCCCATCCATCACCGATAAATCTTTAATCTCTTTCAGATGTCTTCTAGAGACGTCATTGGGTAT
>seq116
TGCTGCCTCCCGTAGGAGTTTGGGCCGTGTCTCAGTCTCAATGTGGCCGGTCACCCTCTCAGGTCGGCTACTGATCGTCGCTTTGGTGGGCCGTTACCCCGCCAACTGGCTAATCAGACGCGGATCCATCTCACACCACCGGAGTTTTTCACACCGTACCATGCGGTACTGTGCGCTTATGCGGTAT
>seq117
TGCTGCCTCCCGTAGGAGTTTGGCCGTGTCTCAGTCCCAATGTGGCCGTTCACCCTCTCAGGCCGGCTACTGATCGTCGCCTTGGTAGGCCGTTACCCCACCAACTAGCTAATCAGACGCGGGTCCATCTCATACCACCGGAGTTTTCCACACTGTGCCATGCAGCACTGTGCGCTTATGCGGTATT
>seq118
TGCTGCCTCCCGTAGGAGTCTGGGCCGTGTCTCAGTCCCAGTGTGGCCGATCACCCTCTCAGGTCGGCTATGTATCGTCGCCTTGGTGAGCCGTTACCTCACCAACTAGCTAATACAACGCAGGTCCATCTACTAGTGAAGCAATTGCTCCTTTCAAGCATCTAACATGGGTTAAATGCTGTTATGC
>seq119
TGCTGCCTCCCGTAGGAGTCTGGACCGTGTCTCAGTTCCAATGTGGCCGTTCATCCTCTCAGACCGGCTACTGATCGTCGCCTTGGTAAGCCACTTACCCCACCAACTAGCTAATCAGACGCACGACCCATACGTAAAGCGATAGCTTACAAGTAGAGGCCATTCTTTAGTAGAGCCTCCCATGGAC
