# Supplementary material for: dbOTU3: A new implementation of distribution-based OTU calling
Source: PLoS One. 2017 May 4;12(5):e0176335. doi: 10.1371/journal.pone.0176335 (PMC5417438; doi:10.1371/journal.pone.0176335)
Supplement: S2 File — The columns are the samples in the mock community described in the Methods; the sequences are those that appear in S1 File. Tab-separated. (TSV) [file pone.0176335.s002.tsv]

SEQ_ID	Even1	Even2	Even3	Uneven1	Uneven2	Uneven3
seq0	609	412	433	299	592	5136
seq1	1	0	1	1	0	3
seq2	171	158	135	1	4	0
seq3	14	6	10	12	13	33
seq4	0	1	0	5	4	0
seq5	136	141	171	52	0	1
seq6	262	215	253	626	36	1315
seq7	820	595	665	80	4469	25
seq8	79	51	69	3	22	1010
seq9	497	342	449	37	10	35
seq10	499	401	545	379	0	49
seq11	0	0	1	0	0	2
seq12	69	50	53	340	199	521
seq13	406	368	380	346	1	3
seq14	86	48	93	178	2	5
seq15	138	129	163	92	257	14
seq16	32	18	33	3	1	0
seq17	571	398	583	2787	621	38
seq18	0	0	0	1	0	0
seq19	17	8	7	0	2	0
seq20	291	231	277	7	0	11
seq21	40	35	38	2	17	581
seq22	0	0	1	1	1	2
seq23	0	0	0	1	0	0
seq24	161	138	139	2	3	0
seq25	172	145	279	7	512	5
seq26	0	0	0	1	0	0
seq27	228	187	215	5	0	10
seq28	227	202	241	1625	2	0
seq29	195	111	200	405	0	26
seq30	4	8	6	0	15	7
seq31	193	151	254	11	497	2
seq32	26	28	40	5	0	0
seq33	0	0	0	1	0	0
seq34	1208	1134	733	28	1	160
seq35	0	0	0	0	0	1
seq36	0	0	0	1	0	0
seq37	33	32	50	15	19	0
seq38	660	689	881	1702	122	614
seq39	0	0	0	1	0	0
seq40	33	25	26	4	0	1
seq41	102	67	129	0	11	0
seq42	0	0	0	1	0	0
seq43	168	133	160	2	1	0
seq44	124	118	162	340	25	640
seq45	15	11	28	1	13	1
seq46	0	0	0	1	0	0
seq47	1579	1377	1549	96	70	934
seq48	402	302	322	23	16	2274
seq49	132	124	130	4	0	0
seq50	1342	1031	1336	23	101	8
seq51	0	0	0	0	1	0
seq52	6	2	8	168	0	0
seq53	1019	768	1020	162	5876	51
seq54	65	51	62	205	327	72
seq55	21	14	12	0	5	0
seq56	95	96	106	265	484	91
seq57	472	414	333	60	0	3
seq58	2	3	4	35	0	2
seq59	0	0	0	0	0	1
seq60	885	662	876	675	4	340
seq61	0	0	0	0	1	0
seq62	479	400	444	16	43	2597
seq63	114	81	116	418	7	413
seq64	101	78	119	323	532	73
seq65	834	617	994	311	3	0
seq66	2	0	3	1	0	0
seq67	324	242	346	20	33	3713
seq68	58	48	48	1	5	130
seq69	0	0	0	0	0	1
seq70	0	0	0	0	0	2
seq71	223	204	38	31	1333	16
seq72	329	335	511	805	65	297
seq73	0	1	1	0	0	4
seq74	497	358	466	12	16	541
seq75	598	487	612	14	59	2
seq76	280	243	277	33	733	181
seq77	41	46	49	1	12	86
seq78	120	121	138	334	22	691
seq79	851	783	957	29	1	2
seq80	117	89	116	82	278	9
seq81	0	0	0	0	1	0
seq82	65	163	64	344	3	228
seq83	0	0	0	0	0	1
seq84	462	398	622	17	96	1
seq85	558	381	495	1020	2	125
seq86	1393	1885	1868	84	2477	1016
seq87	1390	1009	1383	68	62	287
seq88	1	1	4	6	0	0
seq89	1221	837	1027	1976	2842	548
seq90	0	0	0	0	1	0
seq91	328	196	294	32	600	753
seq92	90	64	70	281	440	58
seq93	630	523	585	103	623	828
seq94	79	69	94	5	45	2
seq95	334	240	298	40	0	0
seq96	282	217	344	10	19	1018
seq97	0	0	0	12	0	0
seq98	0	0	0	0	0	1
seq99	135	79	159	51	163	13
seq100	0	0	0	0	1	0
seq101	0	0	0	0	0	1
seq102	34	15	16	169	98	264
seq103	18	21	34	5	2	0
seq104	10	3	8	1	13	81
seq105	1	0	0	0	0	2
seq106	2484	2151	2341	3474	724	10
seq107	0	0	0	0	1	0
seq108	430	361	412	326	0	3
seq109	159	112	173	595	892	140
seq110	233	179	258	1907	4	565
seq111	0	0	0	1	0	0
seq112	134	109	152	7	66	1
seq113	116	72	104	3	4	1024
seq114	0	0	0	1	0	0
seq115	1	1	0	6	2	0
seq116	0	0	0	0	0	1
seq117	0	0	0	0	0	1
seq118	1747	1496	2060	560	294	2238
seq119	0	0	0	1	0	0
