# Supplementary material for: dbOTU3: A new implementation of distribution-based OTU calling
Source: PLoS One. 2017 May 4;12(5):e0176335. doi: 10.1371/journal.pone.0176335 (PMC5417438; doi:10.1371/journal.pone.0176335)
Supplement: S3 File — A tab-separated list of sequence IDs (the same that appear in S1 and S2 Files) and the corresponding isolate listed in Table S3 of ref. [7]. (TSV) [file pone.0176335.s003.tsv]

seq0	Providenciaalcalifaciens
seq1	Bifidobacteriumbifidum
seq2	Subdoligranulumvariabile
seq3	Edwardsiellatarda
seq4	Mitsuokellamultacida
seq5	Roseburiaintestinalis
seq6	Holdemaniafiliformis
seq7	Collinsellastercoris
seq8	Desulfitobacteriumhafniense
seq9	Clostridiumhylemonae
seq10	Bacteroideseggerthii
seq11	Bifidobacteriumadolescentis
seq12	Eubacteriumramulus
seq13	Butyrivibriocrossotus
seq14	Roseburiafaecis
seq15	Coprococcuscomes
seq16	Ruminococcusgnavus-related
seq17	Prevotellacopri
seq18	Citrobactersp
seq19	Ruminococcusgnavus-related
seq20	Ruminococcushansenii
seq21	Desulfitobacteriumhafniense
seq22	Proteuspenneri
seq23	Providenciaalcalifaciens
seq24	Subdoligranulumvariabile
seq25	Ruminococcustorques
seq26	Clostridiumhiranonis
seq27	Ruminococcushansenii
seq28	Roseburiainulinivorans
seq29	Roseburiafaecis
seq30	Clostridiumorbiscindens
seq31	Ruminococcustorques
seq32	Roseburiaintestinalis
seq33	Prevotellacopri
seq34	Providenciaalcalifaciens
seq35	Streptococcusinfantarius
seq36	Parabacteroidesjohnsonii
seq37	Collinsellaintestinalis
seq38	Bacteroidescoprocola
seq39	Roseburiafaecis
seq40	Roseburiaintestinalis
seq41	Clostridiumasparagiforme
seq42	Catenibacteriummitsuokai
seq43	Bacteroidespectinophilus
seq44	Holdemaniafiliformis
seq45	Clostridiumhathewayi
seq46	Roseburiafaecis
seq47	Anaerococcushydrogenalis
seq48	Anaerofustisstercorihominis
seq49	Anaerotruncuscolihominis
seq50	Bacteroidesdorei
seq51	Clostridiummethylpentosum
seq52	Roseburiainulinivorans
seq53	Bacteroidescoprophilus
seq54	Mitsuokellamultacida
seq55	Clostridiumhathewayi
seq56	Mitsuokellamultacida
seq57	Alistipesputredinis
seq58	Bifidobacteriumangulatum
seq59	Subdoligranulumvariabile
seq60	Clostridiumbartlettii
seq61	Coprococcuscomes
seq62	Bacteroidescellulosilyticus
seq63	Clostridiumsaccharolyticum-related
seq64	Mitsuokellamultacida
seq65	Bacteroidesplebeius
seq66	Bifidobacteriumadolescentis
seq67	Bacteroidesovatus
seq68	Clostridiumcelatum
seq69	Subdoligranulumvariabile
seq70	Clostridiumramosum
seq71	Bacteroidesintestinalis
seq72	Bacteroidescoprocola
seq73	Enterobactercancerogenus
seq74	Edwardsiellatarda
seq75	Parabacteroidesjohnsonii
seq76	Doreaformicigenerans
seq77	Clostridiumcelatum
seq78	Holdemaniafiliformis
seq79	Bacteroidescaccae
seq80	Coprococcuscomes
seq81	Clostridiumhiranonis
seq82	Clostridiumorbiscindens
seq83	Clostridiumsaccharolyticum-related
seq84	Clostridiumnexile
seq85	Proteuspenneri
seq86	Clostridiumhiranonis
seq87	Eubacteriumbiforme
seq88	Bifidobacteriumgallicum
seq89	Clostridiumsporogenes
seq90	Catenibacteriummitsuokai
seq91	Providenciastuartii
seq92	Mitsuokellamultacida
seq93	Clostridiumramosum
seq94	Bacteroidesfinegoldii
seq95	Clostridiummethylpentosum
seq96	Enterobactercancerogenus
seq97	Bifidobacteriumgallicum
seq98	Anaerofustisstercorihominis
seq99	Coprococcuscomes
seq100	Collinsellastercoris
seq101	Bifidobacteriumadolescentis
seq102	Eubacteriumramulus
seq103	Ruminococcusgnavus-related
seq104	Bifidobacteriumcatenulatum
seq105	Providenciaalcalifaciens
seq106	Clostridiumramosum
seq107	Clostridiumhiranonis
seq108	Butyrivibriocrossotus
seq109	Mitsuokellamultacida
seq110	Citrobactersp
seq111	Citrobactersp
seq112	Bacteroidesfinegoldii
seq113	Bacteroidesovatus
seq114	Streptococcusinfantarius
seq115	Prevotellacopri
seq116	Clostridiumasparagiforme
seq117	Catenibacteriummitsuokai
seq118	Streptococcusinfantarius
seq119	Clostridiumorbiscindens
